# Supplementary material for: Provider Perspectives on Pediatric Store-and-Forward Teledermatology at Boston Medical Center: Cross-Sectional Survey
Source: JMIR Dermatol. 2025 Jun 2;8:e67728. doi: 10.2196/67728 (PMC12148242; doi:10.2196/67728)
Supplement: Multimedia Appendix 1 [file derma-v8-e67728-s001.xlsx]

## Sheet: PediDermEConsult_DATA_LABELS_20
Study ID	Survey Identifier	Have your provided care through the Boston Medical Center Pediatric Dermatology service or are you a provider who refers to this service?	Complete?	How satisfied are you with the Pediatric Dermatology eConsult service? (1= not satisfied at all; 5= the most satisfied)	To what extent do eConsults include adequate quality photos? (1= none of the time; 5= all of the time)	Checking that images are in focus	Making sure images have clear orientation and location	Including images of symmetrical contralateral skin for rashes	Ensuring adequate lighting	Verifying adequate number of photos/views	Making sure hair does not obscure condition	Do eConsults include adequate clinical information? (1= none of the time; 5= all of the time)	How much time do you spend looking at EACH eConsult photo? (1= less than 10 seconds; 3= about 30 seconds; 5= greater than 1 minute)	When patients are seen in Dermatology for eConsult follow-ups, how well are they following your eConsult recommendations or prescriptions? (1= patient/family unaware of or misunderstood recommendations; 5= completely understood recommendations)	To what extent do you feel that you can understand the personal preferences of patients via eConsult? (1= not at all; 5= equally well to an in-person visit)	To what extent do you favor dermatologist-provider communication versus dermatologist-patient communication for eConsult recommendations? (1= strongly favor dermatologist-patient; 5= strongly favor dermatologist-provider)	How do eConsults impact your collaboration with referring primary care providers? (1= greatly decreases; 5= greatly increases)	Do you prefer e-Consults or the traditional referral system? (select one)	why do you prefer the [derm_referral_method:checked] referral system? (fill in answer)	What is your overall level of comfort diagnosing conditions via eConsult? (1= unable to make diagnoses via eConsult; 5= equally comfortable diagnosing as compared to face-to-face visits)	To what extent would the inclusion of dermatoscopic imaging obtained by referring providers increase your comfort in making diagnoses on eConsults? (1= not at all; 5= greatly)	To what extent do eConsults reduce unnecessary face-to-face dermatology appointments? (1= not at all; 5= greatly)	Is there anything else you would like to tell us about your experience or opinions of the Pediatric Dermatology eConsult service? (fill in answer)	Complete?	Have you ever used the Pediatric Dermatology eConsult service?	How satisfied are you with the Pediatric Dermatology eConsult service? (1= not satisfied at all; 5= the most satisfied)	How satisfied are you with the response time for pediatric dermatology eConsults? (1= not satisfied at all; 5= the most satisfied)	How satisfied are you with the template used to provide content in the pediatric dermatology eConsults? (1= not satisfied at all; 5= the most satisfied)	How satisfied are you with the referral time to in-person evaluation, if indicated, by pediatric dermatology eConsult? (1= not satisfied at all; 5= the most satisfied)	Has the information provided in the pediatric dermatology eConsult(s) changed the way you manage other patients?	What impact has the information provided in the pediatric dermatology eConsults had on the number of patients you refer to dermatology?	Do you prefer the eConsult or traditional referral system?	Why do you prefer the [pcp_referral_preference:checked] system?	With what method do you inform patients of recommendations made via eConsult?	You selected 'other' for the method by which you inform patients of eConsult recommendations. Please describe that method below.	What proportion of eConsult diagnoses are concordant with your initial evaluation? (1= always discordant; 5= always concordant)	What are the top barriers or limitations you see in using the pediatric dermatology eConsult service? (check your top three) (choice=I was not aware I could order pediatric dermatology e-Consults)	What are the top barriers or limitations you see in using the pediatric dermatology eConsult service? (check your top three) (choice=I dont know how to order an e-Consult)	What are the top barriers or limitations you see in using the pediatric dermatology eConsult service? (check your top three) (choice=I dont have time to take the clinical photos)	What are the top barriers or limitations you see in using the pediatric dermatology eConsult service? (check your top three) (choice=I cant take good-quality clinical photos)	What are the top barriers or limitations you see in using the pediatric dermatology eConsult service? (check your top three) (choice=I can take and upload photos but dont like the Epic ordering process)	What are the top barriers or limitations you see in using the pediatric dermatology eConsult service? (check your top three) (choice=I have difficulty uploading photos for e-Consults)	What are the top barriers or limitations you see in using the pediatric dermatology eConsult service? (check your top three) (choice=I think the whole process of submitting an e-Consult is too time-consuming)	What are the top barriers or limitations you see in using the pediatric dermatology eConsult service? (check your top three) (choice=I think the whole process of submitting an e-Consult is technically too challenging)	What are the top barriers or limitations you see in using the pediatric dermatology eConsult service? (check your top three) (choice=I would submit e-Consults if I had support staff helping me order them)	What are the top barriers or limitations you see in using the pediatric dermatology eConsult service? (check your top three) (choice=I would submit e-Consults if I had more time to act upon the recommendations)	What are the top barriers or limitations you see in using the pediatric dermatology eConsult service? (check your top three) (choice=Other (specify in following field))	You selected 'other' as a limitation to your use of the eConsult service. Please describe that limitation here.	Is there anything else you would like to tell us about your experience or opinions of the Pediatric Dermatology eConsult service? (fill in answer)
1		referring provider	Complete																					Incomplete	Yes	5	5	3	4	Yes	Decreased referrals	eConsult	Quick response and treatment plan, less burden on patients	Patient portal		3	Unchecked	Unchecked	Unchecked	Checked	Unchecked	Unchecked	Unchecked	Unchecked	Unchecked	Checked	Unchecked		It's awesome! Thank you!
2		referring provider	Complete																					Incomplete	Yes	4	4	4	2	No	No change in referrals	eConsult	much faster	Patient portal		3	Unchecked	Unchecked	Unchecked	Unchecked	Unchecked	Unchecked	Unchecked	Unchecked	Unchecked	Checked	Unchecked		It's been very helpful. Just being able to tell patients we'll have some recs in a few days is a HUGE improvement over telling them they might get seen in 4 months
3		referring provider	Complete																					Incomplete	Yes	5	5	5	4	Yes	No change in referrals	eConsult	It is faster and saves the patients unnecessary trips to the hospital	Patient portal		4	Unchecked	Unchecked	Unchecked	Unchecked	Unchecked	Unchecked	Unchecked	Unchecked	Unchecked	Unchecked	Checked	I really don't see any barriers, it is super easy	It has worked extremely well for me!
4		referring provider	Complete																					Incomplete	Yes	5	4	5	3	Yes	Decreased referrals	eConsult	quick response	Phone call		1	Unchecked	Unchecked	Unchecked	Unchecked	Unchecked	Unchecked	Unchecked	Unchecked	Unchecked	Unchecked	Checked	none	great service
5		referring provider	Complete																					Incomplete	Yes	5	5	5	5	Yes	Increased referrals	eConsult	fast response, able to learn and assist my families in realtime	Phone call		5	Unchecked	Unchecked	Unchecked	Unchecked	Unchecked	Unchecked	Unchecked	Unchecked	Unchecked	Unchecked	Checked	no issues	thank you so much, this has made a great improvement in the quality of life of my patients
6		referring provider	Complete																					Incomplete	Yes	5	5	1	5	Yes	Decreased referrals	eConsult	much quicker answer and treatment for patients	Phone call		3	Unchecked	Unchecked	Unchecked	Unchecked	Unchecked	Unchecked	Unchecked	Unchecked	Unchecked	Unchecked	Checked	I tend to just write my own very detailed description instead of filling in the pre-specified questions. I hope that is ok.	would be great to teach our group about some common rashes you see through our e-consults
7		referring provider	Complete																					Incomplete	Yes	5	5	5	4	Yes	Increased referrals	eConsult	Faster	Phone call		5	Unchecked	Unchecked	Unchecked	Unchecked	Checked	Unchecked	Unchecked	Unchecked	Unchecked	Unchecked	Unchecked		no
8		referring provider	Complete																					Incomplete	Yes	5	5	5	5	Yes	Increased referrals	eConsult	It's easy and fast	Patient portal		2	Unchecked	Unchecked	Unchecked	Unchecked	Checked	Unchecked	Unchecked	Unchecked	Unchecked	Unchecked	Unchecked		It's great!
9		referring provider	Complete																					Incomplete	Yes	5	4	4	4	Yes	Increased referrals	eConsult	ability to get patients care faster (by starting treatment and where appropriate expediting them into derm)	Phone call		4	Unchecked	Unchecked	Unchecked	Checked	Unchecked	Checked	Unchecked	Unchecked	Unchecked	Unchecked	Unchecked		thank you!!
10		referring provider	Complete																					Incomplete	Yes	5	5	5	5	Yes	Decreased referrals	eConsult	quick, often singular question, expediated in person when needed--excellent triage and care model for patients	Phone call		4	Unchecked	Unchecked	Unchecked	Unchecked	Unchecked	Unchecked	Unchecked	Unchecked	Unchecked	Unchecked	Checked	none--i love it!	i love it so much--thank you so so so much. How do we get in touch with derm for real time urgent question? Pagers are not available for attendings. Can you have resident on call we can reach for real time questions?
11		referring provider	Complete																					Incomplete	Yes	5	5	4	5	Yes	Increased referrals	eConsult	Quick initial consultation time with helpful guidance on how to best manage the best. Expedited access to in person appointments.	Phone call		4	Unchecked	Unchecked	Unchecked	Unchecked	Unchecked	Unchecked	Unchecked	Unchecked	Unchecked	Unchecked	Checked	n/a	wonderful service for both patients and providers!
12		referring provider	Complete																					Incomplete	Yes	5	5	5	5	Yes	Increased referrals	eConsult	immediate response	Phone call		4	Unchecked	Unchecked	Unchecked	Unchecked	Unchecked	Unchecked	Unchecked	Unchecked	Unchecked	Unchecked	Checked	no issues	Please keep it going
13		referring provider	Complete																					Incomplete	Yes	5	5	5	3	Yes	No change in referrals	eConsult	Quick answers to relatively straightforward questions and faster intake for patients that need to be seen in clinic	Phone call		4	Unchecked	Unchecked	Unchecked	Unchecked	Unchecked	Unchecked	Unchecked	Unchecked	Unchecked	Unchecked	Checked	none	No additional comments
14		dermatological provider	Complete	4	4	5	3	2	5	4	4	3	3	3	2	5	5	eConsult	Can triage more acute cases and reassure less concerning cases	4	4	3	The more info provided by certain referring providers lead to better outcomes for the patient and more specific recommendations	Complete													Unchecked	Unchecked	Unchecked	Unchecked	Unchecked	Unchecked	Unchecked	Unchecked	Unchecked	Unchecked	Unchecked
15		dermatological provider	Complete	4	3	5	4	4	4	4	5	3	2	3	1	4	5	eConsult	1) Ability to triage patients into my clinics quickly; 2) more communication with referring colleagues about the patient or whether they got scheduled appropriately; 3) no language barrier	4	5	3	Dermatoscopic images would help a lot but are not necessary and would likely increase consulting logistical barriers. The reason why eConsults don't reduce need for face-to-face pedi derm appointments is not so much for diagnostic reasons as for follow-up and patient education that primary care providers might not be as comfortable with. Also, families often still want to see a pediatric dermatol…	Complete													Unchecked	Unchecked	Unchecked	Unchecked	Unchecked	Unchecked	Unchecked	Unchecked	Unchecked	Unchecked	Unchecked
16		dermatological provider	Complete																					Incomplete													Unchecked	Unchecked	Unchecked	Unchecked	Unchecked	Unchecked	Unchecked	Unchecked	Unchecked	Unchecked	Unchecked
17		dermatological provider	Complete																					Incomplete													Unchecked	Unchecked	Unchecked	Unchecked	Unchecked	Unchecked	Unchecked	Unchecked	Unchecked	Unchecked	Unchecked
18		dermatological provider	Complete	5	2	5	5	5	5	5	4	2	3	patient/family aware of eConsult recommendations, but could unable follow them due to money, time, or other barriers.	1	5	3	eConsult		3	5	3		Complete													Unchecked	Unchecked	Unchecked	Unchecked	Unchecked	Unchecked	Unchecked	Unchecked	Unchecked	Unchecked	Unchecked
19		dermatological provider	Complete	4	3	5	5	3	5	4	3	4	5	3	2	5	4	eConsult	When there is an appropriately selected consult and photos, it helps triage patients for in person pedi derm visits.	3	1	3	I can't comment on how effective they are at reducing unnecessary derm visits, as I do not keep track of who eventually sees pedi derm, with or without an econsult	Complete													Unchecked	Unchecked	Unchecked	Unchecked	Unchecked	Unchecked	Unchecked	Unchecked	Unchecked	Unchecked	Unchecked
20		referring provider	Complete																					Incomplete	Yes	5	5	4	5	Yes	Increased referrals	eConsult	plan of care delivered in a timely fashion. very detailed instructions provided to patient.	Patient portal		3	Unchecked	Unchecked	Unchecked	Checked	Unchecked	Unchecked	Unchecked	Unchecked	Unchecked	Unchecked	Unchecked		absolutely LOVE this service, and truly hope it stays! thank you for all that you do!
21		referring provider	Complete																					Incomplete	Yes	5	5	5	5	Yes	Increased referrals	eConsult	Quicker for families	Phone call		4	Unchecked	Unchecked	Checked	Unchecked	Unchecked	Unchecked	Unchecked	Unchecked	Unchecked	Unchecked	Unchecked		Love it.
22		dermatological provider	Complete	4	4	5	5	3	4	4	4	4	5	2	1	3	3	eConsult	Good triage system. Prioritizes patients that need to be seen.	4	3	4		Complete													Unchecked	Unchecked	Unchecked	Unchecked	Unchecked	Unchecked	Unchecked	Unchecked	Unchecked	Unchecked	Unchecked
23		dermatological provider	Complete	4	4	5	3	2	4	5	4	3	3	2	1	5	5	eConsult	Faster recommendations and follow-up visits	4	5	4	Great service!	Complete													Unchecked	Unchecked	Unchecked	Unchecked	Unchecked	Unchecked	Unchecked	Unchecked	Unchecked	Unchecked	Unchecked
24		dermatological provider	Complete	3	3	5	3	3	5	3	3	3	5	3	1	5	3	Traditional	Bc important for dermatologists to see things in person for adequate diagnosis. Sometimes it prolongs access to appropriate care	3	1	3	No	Complete													Unchecked	Unchecked	Unchecked	Unchecked	Unchecked	Unchecked	Unchecked	Unchecked	Unchecked	Unchecked	Unchecked
[truncated: 1 more columns]
